# Supplementary material for: Enhancing urinary tract infection diagnosis for negative culture patients with metagenomic next-generation sequencing (mNGS)
Source: Front Cell Infect Microbiol. 2023 Mar 3;13:1119020. doi: 10.3389/fcimb.2023.1119020 (PMC10020507; doi:10.3389/fcimb.2023.1119020)
Supplement: Supplementary file 4 [file Table_3.xlsx]

## Sheet: Supplementary Table 3
Supplementary Table 3. The results of mNGS and culture, treatment protocol adjustment, and clinical outcomes in patients who were clinically diagnosed with UTI
Patients number	mNGS results	Culture results	Empirical antibiotic therapy	Treatment protocol adjustment	Changes of WBCHPF counts in urinalyses	Changes in voiding symptoms	Clinical outcomes
P2	Positive	Positive	Levofloxacin (po 4d)	Ertapenem	Decreased	NA	Improved
P3	Positive	Negative	Levofloxacin (po 4d)	Faroenem	Decreased	Improved	Improved
P4	Positive	Positive	Cefdinir (po 5d) + Levofloxacin (po 3d)	Ertapenem	Decreased	Improved	Improved
P5	Positive	Negative	Clindamycin (ivgtt 3d) + Aztreonam (ivgtt 4d) +Azithromycin (po 3d)	Linezolid	Decreased	Improved	Improved
P6	Positive	Positive	Ertapenem (ivgtt 3d)	Unchanged	Decreased	NA	Improved
P7	Positive	Positive		Faroenem	Decreased	Improved	Improved
P8	Positive	Negative	Levofloxacin (po 4d)	Ertapenem	Decreased	Improved	Improved
P11	Positive	Negative	Levofloxacin (po 4d)	Amoxicillin and Clavulanate Potassium	Decreased	Improved	Improved
P12	Positive	Negative	Levofloxacin (po 3d) + Cefixime (po 3d)	Unchanged	Decreased	Stable	Improved
P14	Positive	Negative	Cefdinir (po 4d)	Ertapenem	Decreased	Improved	Improved
P15	Positive	Positive	Ertapenemm (ivgtt 5d) + Levofloxacin (po 5d)	Furantoin	Decreased	NA	Improved
P16	Positive	Negative	Levofloxacin (po 4d) + Ertapenem (ivgtt 4d)	Teicoplanin	Decreased	Improved	Improved
P17	Positive	Negative	Minocycline (po 7d) + Fosfomycin Trometamolium (po 3d)	Cefdinir	Decreased	Improved	Improved
P18	Positive	Negative	Fosfomycin Trometamolium (po 3d) + Etimicin (ivgtt 6d) + Cefoperazone and sulbactam (ivgtt 2d)	Cefoxitin	Decreased	NA	Improved
P19	Positive	Positive	Levofloxacin (ivgtt 3d)	Furantoin	Not reexamined	NA	Uncertain
P20	Positive	Positive		Levofloxacin	Not reexamined	Improved	Improved
P22	Positive	Negative		Ertapenem	Decreased	NA	Improved
P23	Positive	Negative		Minocycline	Decreased	Improved	Improved
P24	Positive	Negative		Clindamycin	Decreased	Improved	Improved
P25	Positive	Positive	Levofloxacin (po 4d)	Amoxicillin and Clavulanate Potassium	Decreased	Improved	Improved
P26	Positive	Positive		Furantoin	Decreased	Improved	Improved
P29	Positive	Negative	Cefdinir (po 5d) + Levofloxacin (po 4d)	Fosfomycin Trometamolium	Decreased	Improved	Improved
P31	Positive	Negative	Levofloxacin (po 4d)	Ertapenem	Decreased	Improved	Improved
P32	Positive	Positive		Imipenem/Cilastatin Sodium	Decreased	NA	Improved
P33	Positive	Negative	Levofloxacin (po 4d) + Cefuroxim (po 5d) + Cefixime (po 4d) + Cefminox (ivgtt 3d) + Levofloxacin (ivgtt 2d)	Pyrazinamide + Rifampicin + Ethambutol + Isoniazid	Decreased	Improved	Improved
NA, not avaliable.
